# Supplementary material for: Validity of six consumer-level activity monitors for measuring steps in patients with chronic heart failure
Source: PLoS One. 2019 Sep 13;14(9):e0222569. doi: 10.1371/journal.pone.0222569 (PMC6743766; doi:10.1371/journal.pone.0222569)
Supplement: S1 Appendix — (XLSX) [file pone.0222569.s001.xlsx]

## Sheet: HF
id	actigraph	omr	slw	fc2	gv1	gv3	wgo
HF1	7355	5639	5877	8726	7158	7444	5666
HF1	9693	8120	7972	11833	10283	9620	8457
HF1	2434	1043	841	3445	1833	2489	1059
HF1	2603	2023	1954	3401	2866	2682	2086
HF2	2745	2336	2444	3830	3167	4351	3283
HF2	3557	3680	4470	5698	4447	6126	4040
HF2	3679	2764	2595	5738	2710	2557	2951
HF2	1500	2162	2351	2954	2493	2448	2219
HF3	8464	5929	6844	8909	7781	7860	6744
HF3	6876	6307	6927	8221	8063	7648	7188
HF3	6888	4635	5191	8136	6249	6372	5342
HF3	280	396	431	557	796	872	278
HF4	6841	6714	6836	na	10067	9336	7148
HF4	7757	6547	6661	na	9592	9002	7893
HF4	6049	5744	6193	na	10139	8565	7287
HF4	4966	4851	5450	na	7944	7404	6170
HF4	2574	2712	2795	na	2506	2939	2819
HF5	2254	2516	1860	2552	2511	2310	2158
HF5	5834	6015	5026	8141	7089	5809	5386
HF5	5117	5560	5280	6474	5829	5113	4657
HF6	2449	2348	2774	2743	2682	2213	1205
HF6	2687	3214	3659	3762	3457	1742	932
HF6	2227	2176	3470	3203	2689	2661	584
HF6	1123	1159	1302	1635	1411	1157	460
HF7	6322	6749	6255	8140	7085	5554	4795
HF7	2211	1610	1433	7562	5087	1809	2038
HF7	4653	4195	4147	9492	6837	5700	3799
HF7	3082	2971	2990	4033	3033	3161	2877
HF8	6827	6501	6163	8708	7531	7471	5768
HF8	6334	5592	5912	10886	7813	10159	5199
HF8	7812	7145	7886	11211	9272	9342	6144
HF8	4066	3840	4192	5258	4863	4673	3464
HF9	4145	3142	3576	6895	5923	3878	3035
HF9	5967	4495	4850	8553	7439	5123	4218
HF9	743	991	988	1131	993	1165	1038
HF10	9202	na	na	na	12537	8935	6927
HF10	8081	na	na	na	8206	7575	6539
HF10	15812	na	na	na	17356	15417	13732
HF11	9799	8442	9014	13725	11535	10080	7794
HF11	6715	5534	4941	9564	7210	7458	6126
HF11	2537	2481	2383	2930	2990	2418	2600
HF12	5431	5185	5696	8867	5820	6475	4712
HF12	6485	6063	5318	11207	7341	7706	6324
HF12	5412	4835	2540	10250	6061	7361	4394
HF13	769	1702	1629	1802	1885	1832	1232
HF13	3720	2975	2957	3720	3263	3270	2147
HF13	2429	2335	2641	3532	2961	2855	1472
HF14	13431	9201	12268	27225	14924	16005	12232
HF14	4416	2239	2779	8527	6801	6808	4316
HF14	459	422	526	537	554	495	464
HF15	5782	6168	4650	7182	5031	5728	5929
HF15	8392	9102	6695	10784	7374	9669	9265
HF15	8770	9935	7071	10037	7695	8849	8709
HF15	721	727	529	895	571	524	551

## Sheet: healthy
id	actigraph	omr	slw	fc2	gv1	gv3	wgo
CO1	6506	7149	7188	na	7622	7984	7604
CO1	4262	4532	4435	na	5793	6704	5901
CO1	2818	2623	2589	na	2856	2895	3094
CO2	7627	7611	7596	na	7640	7745	7604
CO2	10501	10105	9939	na	10380	10653	9916
CO2	7865	7826	7919	na	7899	8288	7745
CO3	5887	5719	5876	na	7197	6908	na
CO3	3654	2404	2510	na	3168	3163	na
CO3	6031	4749	4312	na	4410	4933	na
CO4	7246	7083	7011	8117	8030	7389	na
CO4	14168	13962	13652	14821	14406	14097	na
CO5	9326	9068	9136	9645	9853	9972	8559
CO5	8888	9208	9129	9367	10246	10343	7935
CO5	15810	15766	15168	16993	15895	17548	15317
CO6	6417	5350	5306	8110	6556	5917	5952
CO6	7472	6576	6605	8214	7956	6989	6815
CO6	7985	6384	7237	11493	11011	6968	7419
CO7	19038	18512	18563	20218	18440	19251	na
CO7	8283	5967	7612	8025	7671	7987	na
CO7	9066	9033	8924	9593	9011	9774	na
CO8	10985	10035	10043	11082	12684	11676	na
CO8	8619	7360	7772	8350	10253	9627	na
CO8	13572	12496	12822	13739	13301	16518	na
CO9	7217	5688	5362	7871	6675	8492	na
CO9	9121	8961	8608	9970	8105	8747	na
CO9	7188	6769	6214	8084	6801	7394	na
CO10	2149	1800	2087	2173	1577	2113	na
CO10	6530	12717	13508	14205	4305	7324	na
CO10	17103	16659	17005	17189	16617	17571	na
CO11	6223	6229	6595	7061	5740	6200	na
CO11	27046	26910	27672	27821	26543	27572	na
CO11	13793	12845	13019	14119	13030	13664	na
CO12	28570	28591	28832	31171	21478	24346	na
CO12	5928	5944	6260	9764	4592	5426	na
CO12	4633	3687	4072	5727	5068	4726	na
CO13	7109	8428	8258	8891	4770	6483	na
CO13	7593	6030	5754	9065	6376	6784	na
CO13	2081	1155	1208	2087	1507	2176	na
CO14	6060	5722	5763	6579	5666	6159	na
CO14	3536	3310	3348	3573	3219	3447	na
CO14	4890	4625	4631	4915	4670	4798	na

## Sheet: lab
	Treadmill 2,4 kph							Treadmill 3,0							Treadmill 3,6							Treadmill 4,2
patient id	stepcount	omr	slw	gv1	gv3	wgo	fc2	stepcount	omr	slw	gv1	gv3	wgo	fc2	stepcount	omr	slw	gv1	gv3	wgo	fc2	stepcount	omr	slw	gv1	gv3	wgo	fc2
L1	251	101	244	221	271	266	247	276	272	273	273	269	269	273	290	290	288	283	283	288	287	315	314	307	309	303	281	313
L2	222	201	67	196	219	na	221	241	240	243	239	245	na	241	263	262	263	263	265	na	262	281	282	283	279	281	na	281
L3	240	192	241	217	391	na	296	240	224	242	224	262	na	244	262	259	264	257	257	na	256	280	275	279	277	275	na	265
L4	263	281	263	250	251	na	264	295	297	301	279	289	na	291	289	289	289	267	285	na	285	309	310	309	311	309	na	310
L5	202	7	195	100	255	na	202	250	248	254	245	245	na	243	285	285	286	283	289	na	286	308	308	309	309	309	na	289
L6	199	81	199	186	197	na	182	224	219	230	220	337	na	212	254	254	258	251	253	na	253	282	282	292	271	279	na	277
L7	244	234	164	222	299	57	245	291	291	287	275	295	197	287	305	306	305	297	305	253	305	316	315	314	319	315	278	298
L8	209	219	203	191	211	0	211	250	249	250	209	233	198	251	282	282	289	271	281	282	282	298	298	298	295	295	299	299
L9	206	0	48	86	161	0	286	305	127	200	291	303	61	372	253	244	241	239	247	243	249	275	261	265	265	265	197	272
L10	237	221	225	241	229	260	236	255	250	251	243	245	303	253	290	282	282	283	285	226	286	305	300	302	293	303	315	307
L11	216	50	159	162	203	69	212	264	232	249	261	259	245	260	261	248	257	241	255	246	256	276	269	270	267	271	241	277
L12	186	180	183	179	175	na	178	239	238	234	221	217	na	230	275	273	273	269	271	na	269	261	260	259	251	259	na	257
L13	221	132	222	202	270	na	214	258	220	259	242	299	na	256	378	376	378	373	373	na	375	299	298	301	291	297	na	294
L14	214	56	220	152	189	na	213	247	152	239	228	245	na	236	263	257	251	257	259	na	259	311	310	311	310	309	na	311
L15	215	82	218	107	262	na	267	259	251	264	239	353	na	252	281	280	292	288	277	na	281	275	280	284	265	273	na	262
L16	239	54	238	178	234	na	185	273	266	273	241	272	na	259	310	311	310	288	299	na	306	293	292	294	274	282	na	289
L17	253	133	181	13	253	na	207	286	279	279	212	287	na	339	311	311	306	315	315	na	302	336	336	335	339	335	na	300
L18	210	162	210	204	180	na	272	263	263	265	249	274	na	255	285	288	286	284	287	na	284	312	310	312	310	315	na	311
L19	194	103	12	56	163	na	224	226	225	185	205	221	na	226	251	252	252	245	248	na	256	277	277	289	275	271	na	279
L20	178	31	155	175	175	na	174	193	192	191	189	187	na	191	208	207	205	205	209	na	207	213	213	211	211	317	na	204
